# Supplementary material for: mRNA-based immunotherapy platform targeting endometrial cancer
Source: J Transl Med. 2025 Dec 5;24:82. doi: 10.1186/s12967-025-07497-w (PMC12817635; doi:10.1186/s12967-025-07497-w)
Supplement: Supplementary file 1 — Supplementary Material 1 [file 12967_2025_7497_MOESM1_ESM.xlsx]

## Sheet: Fig. 1a
Kaplan-Meier survival analyses -MAGEA4
Patient	MAGEA4_Status	Survival_Time	Survival_Status	Relapse_Status	Relapse_Time
Pat 1	1	1.4	1
Pat 2	1	11.2	0	0	11.2
Pat 3	1	0	0	0	0
Pat 4	1
Pat 5	1	1.5	0	0	1.5
Pat 6	1	0.6	0	0	0.6
Pat 7	1	9	0	1	5.7
Pat 8	1	0.6	1
Pat 9	1	7.8	0	0	7.8
Pat 10	1	4.5	0	0	4.5
Pat 11	1	5	1
Pat 12	1	0.8	1
Pat 13	1	2.8	0	0	2.8
Pat 14	1	5.8	0	0	5.8
Pat 15	1	2	1	1	1.2
Pat 16	1	0.1	0	0	0.1
Pat 17	1	6.6	0	0	6.6
Pat 18	1	3.5	1	1	3.1
Pat 19	1	5	0	0	5
Pat 20	1	0.1	0	0	0.1
Pat 21	1	6.9	0	0	6.9
Pat 22	1	10.1	0
Pat 23	1	11	0	0	11
Pat 24	1	0.3	0	0
Pat 25	1	2.9	0	0	2.9
Pat 26	1	5.4	0	0	5.4
Pat 27	1	4.1	0	0	4.1
Pat 28	1	4.8	1
Pat 29	1	5.3	0	0	5.3
Pat 30	1	0.1	1
Pat 31	1	2.6	1
Pat 32	1	0.5	0	0	0.5
Pat 33	1	2.4	1	1	1.7
Pat 34	1	1.2	0	0	1.2
Pat 35	1	5.2	0	0	5.2
Pat 36	1	2.4	0	1	2.4
Pat 37	1	3.7	1	1	1.5
Pat 38	1	4.3	1
Pat 39	1	4.8	0	0	4.8
Pat 40	1	5.5	1
Pat 41	1	9	1	1	8.5
Pat 42	1	8.6	1
Pat 43	1	14.6	0	0	14.6
Pat 44	1	4.1	1	0
Pat 45	1	0.3	0	0	0.3
Pat 46	0	5.5	0	0	5.5
Pat 47	0	9.3	0	0	9.3
Pat 48	0
Pat 49	0	3.7	0	1	2.4
Pat 50	0	1	0	0	1
Pat 51	0	4.1	0	0	4.1
Pat 52	0	11.2	0	0	11.2
Pat 53	0	3	0	0	3
Pat 54	0	5.4	0	0	5.4
Pat 55	0	13.9	1
Pat 56	0	4.1	0	0	4.1
Pat 57	0	3.2	0	0	3.2
Pat 58	0	2.6	0	0	2.6
Pat 59	0	8.2	0	0	8.2
Pat 60	0	3.7	0	0	3.7
Pat 61	0	0	0	0	0
Pat 62	0	7.6	0	0	7.6
Pat 63	0	3.9	1
Pat 64	0	5.8	0	0	5.8
Pat 65	0	5.8	0	0	5.8
Pat 66	0	2.9	0	0	2.9
Pat 67	0	16.4	0	0	16.4
Pat 68	0	4.3	0	0	4.3
Pat 69	0	12.2	1	1	2.6
Pat 70	0	6.9	0	0	6.9
Pat 71	0	7.2	0	0	7.2
Pat 72	0	11.4	0	0	11.4
Pat 73	0	0.3	1
Pat 74	0	6.3	0	0	6.3
Pat 75	0	0.6	0	0	0.6
Pat 76	0	0.5	0	0	0.5
Pat 77	0	13.8	0	0	13.8
Pat 78	0	3.3	0	0	3.3
Pat 79	0	10.3	0	0	10.3
Pat 80	0	10	0	0	10
Pat 81	0	7	1
Pat 82	0	8.7	1
Pat 83	0	7.7	0	0	7.7
Pat 84	0	4.7	0	0	4.7
Pat 85	0	0.1	0	0	0.1
Pat 86	0	9.7	0	0	9.7
Pat 87	0	1.6	0	0	1.6
Pat 88	0	19.3	0	0	19.3
Pat 89	0	1.7	0	0	1.7
Pat 90	0	14	0	0	14
Pat 91	0	0.1	1
Pat 92	0	2.1	1
Pat 93	0	8.3	0	0	8.3
Pat 94	0	0.3	1
Pat 95	0	8.9	0	0	8.9
Pat 96	0	3	1
Pat 97	0	2.4	1
Pat 98	0	5.2	1
Pat 99	0	4.5	0	0	4.5
Pat 100	0	4.1	0	0	4.1
Pat 101	0	13.8	0	0	13.8
Pat 102	0	2.1	1
Pat 103	0	2.9	0	0	2.9
Pat 104	0	4.9	1
Pat 105	0	6.9	0	0	6.9
Pat 106	0	7	1
Pat 107	0	0.3	0	0	0.3
Pat 108	0	1	1
Pat 109	0	3.3	1	1	1.6
Pat 110	0	3	0	0	3
Pat 111	0	9.3	0	0	9.3
Pat 112	0	7	0	0	7
Pat 113	0	2.8	0	0	2.8
Pat 114	0	16.4	0	0	16.4
Pat 115	0	2.7	1
Pat 116	0	1.9	0	1	1.9
Pat 117	0	9.6	0	0	9.6
Pat 118	0	9.7	1	0
Pat 119	0	11.5	0	0	11.5
Pat 120	0	5.3	0	1	3.7
Pat 121	0	16.7	1
Pat 122	0	8.5	1	1	2.8
Pat 123	0	4.6	0	0	4.6
Pat 124	0	1.7	0	0	1.7
Pat 125	0	2.2	1	1	0.9
Pat 126	0	5.4	0	0	5.4
Pat 127	0	9.9	0	0	9.9
Pat 128	0	8.5	0	0	8.5
Pat 129	0	0.3	0	0	0.3
Pat 130	0	8.9	0	0	8.9
Pat 131	0	0.7	1	0
Pat 132	0	0.7	0	0	0.7
Pat 133	0	4.9	0	0	4.9
Pat 134	0	5.2	1
Pat 135	0	1.9	0	0	1.9
Pat 136	0	0	1
Pat 137	0	1.8	0	1	0.6
Pat 138	0	1.1	0	0	1.1
Pat 139	0	5.3	0	0	5.3
Pat 140	0	11.6	0	0	11.6
Pat 141	0	5.2	1
Pat 142	0	0.4	1
Pat 143	0	7.3	0	0	7.3
Pat 144	0	0.1	0	0	0.1
Pat 145	0	5.1	0	0	5.1
Pat 146	0	8.6	0	0	8.6
Pat 147	0	0.9	0	0	0.9
Pat 148	0	8.7	0	0	8.7
Pat 149	0	4.2	0	0	4.2
Pat 150	0	0.1	0	0	0.1
Pat 151	0	10.2	0	0	10.2
Pat 152	0	7	0		7
Pat 153	0	5.2	0	0	5.2
Pat 154	0	0.1	1		0.1
Pat 155	0	4.9	0	0	4.9
Pat 156	0	2.8	0	0	2.8
Pat 157	0	11.8	1
Pat 158	0	7.7	1
Pat 159	0	12.1	0	0	12.1
Pat 160	0	5.6	0	0	5.6
Pat 161	0	7.6	1
Pat 162	0	10.5	0	0	10.5
Pat 163	0	0.8	1	1	0.7
Pat 164	0	6.7	0	0	6.7
Pat 165	0	8.9	0	0	8.9
Pat 166	0	6.6	0	0	6.6
Pat 167	0	9.3	0	0	9.3
Pat 168	0	5.8	1
Pat 169	0	9.5	0	0	9.5
Pat 170	0	2.4	1
Pat 171	0	15.7	1
Pat 172	0	0.1	0		0.1
Pat 173	0	0	0	0	0
Pat 174	0	8.4	0	0	8.4
Pat 175	0	6.6	1
Pat 176	0	1.8	1
Pat 177	0	7.1	0	0	7.1
Pat 178	0	3.5	0	0	3.5
Pat 179	0	6.4	0	0	6.4
Pat 180	0	5.4	1
Pat 181	0	15.6	1
Pat 182	0	5.3	0	0	5.3
Pat 183	0	7.9	0	0	7.9
Pat 184	0	2.5	0	0	2.5
Pat 185	0	11.9	0	0	11.9
Pat 186	0	3.3	1
Pat 187	0	0.9	0	1	0.9
Pat 188	0	7.8	1
Pat 189	0	6.7	0	0	6.7
Pat 190	0	13.8	0	0	13.8
Pat 191	0	14.6	1	1	12.4
Pat 192	0	5.4	0	0	5.4

## Sheet: Fig. 1b
Kaplan-Meier survival analyses - FAP
Patient	FAP_Status	Survival_Time	Survival_Status	Relapse_Time	Relapse_Status
Pat 1	0	0.6	1
Pat 2	0	9.6	1
Pat 3	0	9	0	5.7	1
Pat 4	0	0.9	0	0.9	0
Pat 5	0	16.7	1
Pat 6	0	6.6	0	6.6	0
Pat 7	0	14.6	0	14.6	0
Pat 8	0	1.2	0	1.2	0
Pat 9	0	16.4	0	16.4	0
Pat 10	0	9	1	8.5	1
Pat 11	0	11.8	1
Pat 12	0	10.1	0
Pat 13	0	0.5	0	0.5	0
Pat 14	0	5.4	0	5.4	0
Pat 15	0	1.8	0	0.6	1
Pat 16	0	15.6	1
Pat 17	0	7.7	1
Pat 18	0	5.2	1
Pat 19	0	0.1	1
Pat 20	0	7	1
Pat 21	0	16.4	0	16.4	0
Pat 22	0	13.8	0	13.8	0
Pat 23	0	0.6	1
Pat 24	0	5.3	0	5.3	0
Pat 25	0	11.6	0	11.6	0
Pat 26	0	5.5	0	5.5	0
Pat 27	0	14.8	1
Pat 28	0	0.3	0	0.3	0
Pat 29	0	7.3	0	7.3	0
Pat 30	0	5.3	0	5.3	0
Pat 31	0	0.3	1
Pat 32	0	1.8	1
Pat 33	0	5.8	0	5.8	0
Pat 34	0	7.7	0	7.7	0
Pat 35	0	13.8	0	13.8	0
Pat 36	0	2.4	1
Pat 37	0	12.2	1	2.6	1
Pat 38	0	0.1	0	0.1	0
Pat 39	0	1.9	0	1.9	0
Pat 40	0	0	0	0	0
Pat 41	0	3.3	1
Pat 42	0	2.1	1
Pat 43	0	3.7	0	2.4	1
Pat 44	0
Pat 45	0	9.3	0	9.3	0
Pat 46	0	5.4	1
Pat 47	0	14	0	14	0
Pat 48	0	5	1
Pat 49	0	9.5	0	9.5	0
Pat 50	0	6.5	0	6.5
Pat 51	0	2.4	0	2.4	1
Pat 52	0	7.7	0	7.7	0
Pat 53	0	0.7	1	0.7	1
Pat 54	0	7.2	0	7.2	1
Pat 55	0	11.2	0	11.2	0
Pat 56	0	10	0	10	0
Pat 57	0	10.5	0	10.5	0
Pat 58	0	7	0	7
Pat 59	0	5.2	0	5.2	0
Pat 60	0	3.7	1	1.5	1
Pat 61	0	5.1	0	5.1	0
Pat 62	0	9.7	1		0
Pat 63	0	11.8	0	11.8	0
Pat 64	0	3	0	3	0
Pat 65	0	2.6	0	2.6	0
Pat 66	0	2.1	1
Pat 67	0	0.9	0	0.9	0
Pat 68	0	11.5	0	11.5	0
Pat 69	0	4.8	0	4.8	0
Pat 70	0	11	0	11	0
Pat 71	0	8.5	1	2.8	1
Pat 72	0	11.5	0	11.5	0
Pat 73	0	10.3	0	10.3	0
Pat 74	0	6.9	0	6.9	0
Pat 75	0	4.1	0	4.1	0
Pat 76	0	0.5	0	0.5	0
Pat 77	0	9.3	0	9.3	0
Pat 78	0	7.1	0	7.1	0
Pat 79	0	9.9	0	9.9	0
Pat 80	0	8.9	0	8.9	0
Pat 81	0	8.7	1
Pat 82	0	10	0	10	0
Pat 83	0	1.5	0	1.5	0
Pat 84	0	2.4	1	1.7	1
Pat 85	0	1.6	0	1.6	0
Pat 86	0	4.1	1		0
Pat 87	0	1.7	0	1.7	0
Pat 88	0	0.7	0	0.7	0
Pat 89	0	5.8	0	5.8	0
Pat 90	0	7	1
Pat 91	0	3.9	1
Pat 92	0	0.1	0	0.1	0
Pat 93	0	3.7	0	3.7	0
Pat 94	0	2.9	0	2.9	0
Pat 95	0	2.6	1
Pat 96	0	1.7	0	1.7	0
Pat 97	0	15.7	1
Pat 98	0	5.4	0	5.4	0
Pat 99	0	4.8	1
Pat 100	0	4.5	0	4.5	0
Pat 101	0	6.7	0	6.7	0
Pat 102	0	3.3	1	1.6	1
Pat 103	0	6.4	0	6.4	0
Pat 104	0	0.3	0	0.3	0
Pat 105	0	0	0	0	0
Pat 106	0	0.8	1
Pat 107	0	3.5	1	3.1	1
Pat 108	0	0.8	1	0.7	1
Pat 109	1	13.8	0	13.8	0
Pat 110	1	13.9	1
Pat 111	1	12.1	0	12.1	0
Pat 112	1	5.2	1
Pat 113	1	5.4	0	5.4	0
Pat 114	1	5.5	1
Pat 115	1	11.9	0	11.9	0
Pat 116	1	11.4	0	11.4	0
Pat 117	1	10.9	1
Pat 118	1	9.8	0	9.8	0
Pat 119	1	11.8	0	11.8	0
Pat 120	1	11.2	0	11.2	0
Pat 121	1	7.6	1
Pat 122	1	8.6	0	8.6	0
Pat 123	1	7.8	0	7.8	0
Pat 124	1	9.7	0	9.7	0
Pat 125	1	0.1	0	0.1	0
Pat 126	1	1.6	0	1.6	0
Pat 127	1	2.4	1
Pat 128	1	10.2	0	10.2	0
Pat 129	1	0.3	0	0.3	0
Pat 130	1	4.9	1
Pat 131	1	4.3	1
Pat 132	1	8.9	0	8.9	0
Pat 133	1	2.9	0	2.9	0
Pat 134	1	0.4	1
Pat 135	1	8.6	1
Pat 136	1	9.6	0	9.6	0
Pat 137	1	0.7	1		0
Pat 138	1	1	1
Pat 139	1	6.9	0	6.9	0
Pat 140	1	9.3	0	9.3	0
Pat 141	1	6.7	0	6.7	0
Pat 142	1	8.9	0	8.9	0
Pat 143	1	0.9	0	0.9	1
Pat 144	1	8.2	0	8.2	0
Pat 145	1	5.2	1
Pat 146	1	8.4	0	8.4	0
Pat 147	1	7.8	1
Pat 148	1	8.7	0	8.7	0
Pat 149	1	0.6	0	0.6	0
Pat 150	1	7.9	0	7.9	0
Pat 151	1	0.1	1	0.1
Pat 152	1	8.5	0	8.5	0
Pat 153	1	3	1
Pat 154	1	8.3	0	8.3	0
Pat 155	1	5.8	1
Pat 156	1	7.6	0	7.6	0
Pat 157	1	2.7	1
Pat 158	1	0.6	0	0.6	0
Pat 159	1	7.2	0	7.2	0
Pat 160	1	7	0	7	0
Pat 161	1	3.2	0	3.2	0
Pat 162	1	5.3	0	5.3	0
Pat 163	1	1	0	1	0
Pat 164	1	6.6	0	6.6	0
Pat 165	1	0.3	1
Pat 166	1	5.8	0	5.8	0
Pat 167	1	0.1	1
Pat 168	1	6.9	0	6.9	0
Pat 169	1	5.4	0	5.4	0
Pat 170	1	0.1	0	0.1	0
Pat 171	1	5	0	5	0
Pat 172	1	0.1	0	0.1
Pat 173	1	6.3	0	6.3	0
Pat 174	1	4.2	0	4.2	0
Pat 175	1	3	0	3	0
Pat 176	1	5.2	0	5.2	0
Pat 177	1	4.8	0	4.8	0
Pat 178	1	2.8	0	2.8	0
Pat 179	1	2.9	0	2.9	0
Pat 180	1	1.4	1
Pat 181	1	4.9	0	4.9	0
Pat 182	1	0	1
Pat 183	1	2	1	1.2	1
Pat 184	1	4.3	0	4.3	0
Pat 185	1	0.9	0	0.9	0
Pat 186	1	2.8	0	2.8	0
Pat 187	1	4.7	0	4.7	0
Pat 188	1	2.2	1	0.9	1
Pat 189	1	4.1	0	4.1	0
Pat 190	1	3.3	0	3.3	0
Pat 191	1	0.1	0	0.1	0
Pat 192	1	0	0	0	0
Pat 193	1	4.6	0	4.6	0
Pat 194	1
Pat 195	1	4.9	0	4.9	0
Pat 196	1	1.1	0	1.1	0
Pat 197	1	5.3	0	3.7	1
Pat 198	1	4.5	0	4.5	0
Pat 199	1	3.5	0	3.5	0
Pat 200	1	4.1	0	4.1	0
Pat 201	1	4.1	0	4.1	0
Pat 202	1	2.8	0	2.8	0
Pat 203	1	19.3	0	19.3	0
Pat 204	1	2.5	0	2.5	0
Pat 205	1	1.9	0	1.9	1

## Sheet: Fig. 1c
Kaplan-Meier survival analyses - double positive vs MAGEA4
Patient	FAP_Status	MAGEA4_Status	Sum_Status	Survival_Time	Survival_Status	Relapse_Time	Relapse_Status
Pat 1	1	1	2	1.4	1	1.4
Pat 2	1	1	2	11.2	0	11.2	0
Pat 3	0	1	1	0	0	0	0
Pat 4	0	1	1
Pat 5	0	1	1	1.5	0	1.5	0
Pat 6	1	1	2	0.6	0	0.6	0
Pat 7	0	1	1	9	0	5.7	1
Pat 8	0	1	1	0.6	1	0.6
Pat 9	1	1	2	7.8	0	7.8	0
Pat 10	0	1	1	4.5	0	4.5	0
Pat 11	0	1	1	5	1	5
Pat 12	0	1	1	0.8	1	0.8
Pat 13	1	1	2	2.8	0	2.8	0
Pat 14	0	1	1	5.8	0	5.8	0
Pat 15	1	1	2	2	1	1.2	1
Pat 16	1	1	2	0.1	0	0.1	0
Pat 17	0	1	1	6.6	0	6.6	0
Pat 18	0	1	1	3.5	1	3.1	1
Pat 19	1	1	2	5	0	5	0
Pat 20	0	1	1	0.1	0	0.1	0
Pat 21	0	1	1	6.9	0	6.9	0
Pat 22	0	1	1	10.1	0	10.1
Pat 23	0	1	1	11	0	11	0
Pat 24		1	1	0.3	0	0.3	0
Pat 25	1	1	2	2.9	0	2.9	0
Pat 26	0	1	1	5.4	0	5.4	0
Pat 27	0	1	1	4.1	0	4.1	0
Pat 28	0	1	1	4.8	1	4.8
Pat 29	0	1	1	5.3	0	5.3	0
Pat 30	0	1	1	0.1	1	0.1
Pat 31	0	1	1	2.6	1	2.6
Pat 32	0	1	1	0.5	0	0.5	0
Pat 33	0	1	1	2.4	1	1.7	1
Pat 34	0	1	1	1.2	0	1.2	0
Pat 35	0	1	1	5.2	0	5.2	0
Pat 36	0	1	1	2.4	0	2.4	1
Pat 37	0	1	1	3.7	1	1.5	1
Pat 38	1	1	2	4.3	1	4.3
Pat 39	1	1	2	4.8	0	4.8	0
Pat 40	1	1	2	5.5	1	5.5
Pat 41	0	1	1	9	1	8.5	1
Pat 42	1	1	2	8.6	1	8.6
Pat 43	0	1	1	14.6	0	14.6	0
Pat 44	0	1	1	4.1	1	4.1	0
Pat 45	1	1	2	0.3	0	0.3	0

## Sheet: Fig. 1d
Kaplan-Meier survival analyses - fouble positive vs FAP
Patient	FAP_Status	MAGEA4_Status	Sum_Status	Survival_Time	Survival_Status	Relapse_Time	Relapse_Status
Pat 1	1	1	2	1.4	1	1.4
Pat 2	1	1	2	11.2	0	11.2	0
Pat 3	1	1	2	0.6	0	0.6	0
Pat 4	1	1	2	7.8	0	7.8	0
Pat 5	1	1	2	2.8	0	2.8	0
Pat 6	1	1	2	2	1	1.2	1
Pat 7	1	1	2	0.1	0	0.1	0
Pat 8	1	1	2	5	0	5	0
Pat 9	1	1	2	2.9	0	2.9	0
Pat 10	1	1	2	4.3	1	4.3
Pat 11	1	1	2	4.8	0	4.8	0
Pat 12	1	1	2	5.5	1	5.5
Pat 13	1	1	2	8.6	1	8.6
Pat 14	1	1	2	0.3	0	0.3	0
Pat 15	1	0	1
Pat 16	1	0	1	1	0	1	0
Pat 17	1	0	1	4.1	0	4.1	0
Pat 18	1	0	1	3	0	3	0
Pat 19	1	0	1	5.4	0	5.4	0
Pat 20	1	0	1	13.9	1	13.9
Pat 21	1	0	1	4.1	0	4.1	0
Pat 22	1	0	1	3.2	0	3.2	0
Pat 23	1	0	1	8.2	0	8.2	0
Pat 24	1	0	1	0	0	0	0
Pat 25	1	0	1	7.6	0	7.6	0
Pat 26	1	0	1	5.8	0	5.8	0
Pat 27	1	0	1	4.3	0	4.3	0
Pat 28	1	0	1	6.9	0	6.9	0
Pat 29	1	0	1	7.2	0	7.2	0
Pat 30	1	0	1	11.4	0	11.4	0
Pat 31	1	0	1	0.3	1	0.3
Pat 32	1	0	1	6.3	0	6.3	0
Pat 33	1	0	1	0.6	0	0.6	0
Pat 34	1	0	1	3.3	0	3.3	0
Pat 35	1	0	1	4.7	0	4.7	0
Pat 36	1	0	1	0.1	0	0.1	0
Pat 37	1	0	1	9.7	0	9.7	0
Pat 38	1	0	1	19.3	0	19.3	0
Pat 39	1	0	1	0.1	1	0.1
Pat 40	1	0	1	8.3	0	8.3	0
Pat 41	1	0	1	8.9	0	8.9	0
Pat 42	1	0	1	3	1	3
Pat 43	1	0	1	2.4	1	2.4
Pat 44	1	0	1	4.5	0	4.5	0
Pat 45	1	0	1	4.1	0	4.1	0
Pat 46	1	0	1	2.9	0	2.9	0
Pat 47	1	0	1	4.9	1	4.9
Pat 48	1	0	1	6.9	0	6.9	0
Pat 49	1	0	1	1	1	1
Pat 50	1	0	1	9.3	0	9.3	0
Pat 51	1	0	1	7	0	7	0
Pat 52	1	0	1	2.8	0	2.8	0
Pat 53	1	0	1	2.7	1	2.7
Pat 54	1	0	1	1.9	0	1.9	1
Pat 55	1	0	1	9.6	0	9.6	0
Pat 56	1	0	1	5.3	0	3.7	1
Pat 57	1	0	1	4.6	0	4.6	0
Pat 58	1	0	1	2.2	1	0.9	1
Pat 59	1	0	1	8.5	0	8.5	0
Pat 60	1	0	1	8.9	0	8.9	0
Pat 61	1	0	1	0.7	1	0.7	0
Pat 62	1	0	1	4.9	0	4.9	0
Pat 63	1	0	1	5.2	1	5.2
Pat 64	1	0	1	0	1	0
Pat 65	1	0	1	1.1	0	1.1	0
Pat 66	1	0	1	5.2	1	5.2
Pat 67	1	0	1	0.4	1	0.4
Pat 68	1	0	1	8.6	0	8.6	0
Pat 69	1	0	1	0.9	0	0.9	0
Pat 70	1	0	1	8.7	0	8.7	0
Pat 71	1	0	1	4.2	0	4.2	0
Pat 72	1	0	1	0.1	0	0.1	0
Pat 73	1	0	1	10.2	0	10.2	0
Pat 74	1	0	1	5.2	0	5.2	0
Pat 75	1	0	1	0.1	1	0.1
Pat 76	1	0	1	4.9	0	4.9	0
Pat 77	1	0	1	2.8	0	2.8	0
Pat 78	1	0	1	12.1	0	12.1	0
Pat 79	1	0	1	7.6	1	7.6
Pat 80	1	0	1	6.7	0	6.7	0
Pat 81	1	0	1	6.6	0	6.6	0
Pat 82	1	0	1	5.8	1	5.8
Pat 83	1	0	1	0.1	0	0.1
Pat 84	1	0	1	8.4	0	8.4	0
Pat 85	1	0	1	3.5	0	3.5	0
Pat 86	1	0	1	5.3	0	5.3	0
Pat 87	1	0	1	7.9	0	7.9	0
Pat 88	1	0	1	2.5	0	2.5	0
Pat 89	1	0	1	11.9	0	11.9	0
Pat 90	1	0	1	0.9	0	0.9	1
Pat 91	1	0	1	7.8	1	7.8
Pat 92	1	0	1	13.8	0	13.8	0
Pat 93	1	0	1	5.4	0	5.4	0
Pat 94	1		1	11.8	0	11.8	0
Pat 95	1		1	1.6	0	1.6	0
Pat 96	1		1	10.9	1	10.9
Pat 97	1		1	9.8	0	9.8	0

## Sheet: Fig. 2b
5'UTR effect
Sample	Value( Normalized to HBB)
HBA 1	3.39388
HBA 2	2.15614
HBA 3	2.71685
HBA 4	2.52761
HBA 5	2.94445
HBA average	2.74779
HBB 1	1
HBB 2	1
HBB 3	1
HBB 4	1
HBB 5	1
HBB average	1
APOA2 1	0.801057
APOA2 2	0.513895
APOA2 3	0.638677
APOA2 4	0.815741
APOA2 5	0.67805
APOA2 average	0.689484
mRpl18 1	1.61579
mRpl18 2	1.762
mRpl18 3	1.76981
mRpl18 4	1.57933
mRpl18 5	1.56871
mRpl18 average	1.65913
TOP-HBB 1	1.06736
TOP-HBB 2	1.57174
TOP-HBB 3	1.48056
TOP-HBB 4	1.57889
TOP-HBB 5	1.29007
TOP-HBB average	1.39773
APOA2-TOP-HBB 1	1.16568
APOA2-TOP-HBB 2	1.21803
APOA2-TOP-HBB 3	1.3105
APOA2-TOP-HBB 4	1.31713
APOA2-TOP-HBB 5	1.42237
APOA2-TOP-HBB average	1.28674

## Sheet: Fig. 2d
Stop-codon readthorugh
Sample	Modifcation	Readthrough (%)
UGA(C) 1	Unmodfied	0.509105
UGA(C) 2	Unmodfied	0.671333
UGA(C) 3	Unmodfied	0.592389
UGA(C) 4	Unmodfied	0.699577
UGA(C) 5	Unmodfied	0.690844
UGA(C) average	Unmodfied	0.632649
UGA(C) 1	Ψ	3.25258
UGA(C) 2	Ψ	3.38826
UGA(C) 3	Ψ	3.19642
UGA(C) 4	Ψ	2.96183
UGA(C) 5	Ψ	3.16807
UGA(C) average	Ψ	3.19343
UGA(C) 1	mo5U	1.94253
UGA(C) 2	mo5U	2.21234
UGA(C) 3	mo5U	1.84975
UGA(C) 4	mo5U	1.62101
UGA(C) 5	mo5U	2.06221
UGA(C) average	mo5U	1.93757
UGA(C) 1	m1Ψ	1.77316
UGA(C) 2	m1Ψ	1.63681
UGA(C) 3	m1Ψ	1.40456
UGA(C) 4	m1Ψ	1.55753
UGA(C) 5	m1Ψ	2.84113
UGA(C) average	m1Ψ	1.84264
UAA(C) 1	Unmodfied	0.493606
UAA(C) 2	Unmodfied	0.227069
UAA(C) 3	Unmodfied	0.0773367
UAA(C) 4	Unmodfied	0.138409
UAA(C) 5	Unmodfied	0.32871
UAA(C) average	Unmodfied	0.253026
UAA(C) 1	Ψ	0.877203
UAA(C) 2	Ψ	0.712066
UAA(C) 3	Ψ	0.790955
UAA(C) 4	Ψ	0.821445
UAA(C) 5	Ψ	0.69622
UAA(C) average	Ψ	0.779578
UAA(C) 1	mo5U	0.634536
UAA(C) 2	mo5U	0.552715
UAA(C) 3	mo5U	0.59613
UAA(C) 4	mo5U	0.484808
UAA(C) 5	mo5U	0.569413
UAA(C) average	mo5U	0.56752
UAA(C) 1	m1Ψ	1.0177
UAA(C) 2	m1Ψ	0.763496
UAA(C) 3	m1Ψ	0.942591
UAA(C) 4	m1Ψ	0.467008
UAA(C) 5	m1Ψ	0.647976
UAA(C) average	m1Ψ	0.767754
UAA(A) 1	Unmodfied	0.148875
UAA(A) 2	Unmodfied	0.389714
UAA(A) 3	Unmodfied	0.201873
UAA(A) 4	Unmodfied	0.0765394
UAA(A) 5	Unmodfied	0.262284
UAA(A) average	Unmodfied	0.215857
UAA(A) 1	Ψ	0.744763
UAA(A) 2	Ψ	0.544596
UAA(A) 3	Ψ	0.722872
UAA(A) 4	Ψ	0.887371
UAA(A) 5	Ψ	0.873196
UAA(A) average	Ψ	0.75456
UAA(A) 1	mo5U	0.460351
UAA(A) 2	mo5U	0.697897
UAA(A) 3	mo5U	0.523281
UAA(A) 4	mo5U	0.505706
UAA(A) 5	mo5U	0.485296
UAA(A) average	mo5U	0.534506
UAA(A) 1	m1Ψ	0.632326
UAA(A) 2	m1Ψ	0.347125
UAA(A) 3	m1Ψ	0.447537
UAA(A) 4	m1Ψ	0.361065
UAA(A) 5	m1Ψ	0.358721
UAA(A) average	m1Ψ	0.429355
UAAUAA(C) 1	Unmodfied	0.422224
UAAUAA(C) 2	Unmodfied	0.349709
UAAUAA(C) 3	Unmodfied	0.0436912
UAAUAA(C) 4	Unmodfied	0.0889771
UAAUAA(C) 5	Unmodfied	0.410528
UAAUAA(C) average	Unmodfied	0.263026
UAAUAA(C) 1	Ψ	0.428381
UAAUAA(C) 2	Ψ	0.50747
UAAUAA(C) 3	Ψ	0.472075
UAAUAA(C) 4	Ψ	0.489503
UAAUAA(C) 5	Ψ	0.702344
UAAUAA(C) average	Ψ	0.519954
UAAUAA(C) 1	mo5U	0.515638
UAAUAA(C) 2	mo5U	0.368415
UAAUAA(C) 3	mo5U	0.52282
UAAUAA(C) 4	mo5U	0.568064
UAAUAA(C) 5	mo5U	0.463212
UAAUAA(C) average	mo5U	0.48763
UAAUAA(C) 1	m1Ψ	0.126088
UAAUAA(C) 2	m1Ψ	0.188544
UAAUAA(C) 3	m1Ψ	0.134337
UAAUAA(C) 4	m1Ψ	0.12491
UAAUAA(C) 5	m1Ψ	0.1909
UAAUAA(C) average	m1Ψ	0.152956

## Sheet: Fig. 2e
mRNA expression
Sample	Expression Value
UGA(C) 1	0.87134
UGA(C) 2	1.11083
UGA(C) 3	0.840145
UGA(C) 4	0.71034
UGA(C) 5	0.770448
UGA(C) average	0.86062
UAA(C) 1	1.01641
UAA(C) 2	1.27458
UAA(C) 3	1.1417
UAA(C) 4	1.2967
UAA(C) 5	1.06511
UAA(C) average	1.1589
UAA(A) 1	1.3747
UAA(A) 2	1.58192
UAA(A) 3	1.29757
UAA(A) 4	1.38046
UAA(A) 5	1.02392
UAA(A) average	1.33171
UAAUAA(C) 1	2.11853
UAAUAA(C) 2	3.05555
UAAUAA(C) 3	1.8701
UAAUAA(C) 4	2.27387
UAAUAA(C) 5	2.31242
UAAUAA(C) average	2.32609

## Sheet: Fig. 3f
moDC maturation
											FL1-H = CD86-FITC intensity
											FL4-H =HLA-DR-APC intensity
											Sample	Maturation (%)
											0%m1Ψ: 100% U 1	70.1
											0%m1Ψ: 100% U 2	64.5
											0%m1Ψ: 100% U 3	66.3
											0%m1Ψ: 100% U average	66.9667
											50%m1Ψ: 50% U 1	61.6
											50%m1Ψ: 50% U 2	49.7
											50%m1Ψ: 50% U 3	54.1
											50%m1Ψ: 50% U average	55.1333
											0%m1Ψ: 100% U 1	19.3
											0%m1Ψ: 100% U 2	17.1
											0%m1Ψ: 100% U 3	21.5
											0%m1Ψ: 100% U average	19.3
											Negative control 1	14.6
											Negative control 2	11.9
											Negative control 3	15.3
											Negative control average	13.9333
											Positive control 1	91.6
											Positive control 2	92.7
											Positive control 3	93.1
											Positive control average	92.4667

## Sheet: Fig. 3g
Relative expression of RLuc reporter
Sample	Expression Value (Normalized to 0%m1Ψ: 100% U 1)
0%m1Ψ: 100% U 1	1
0%m1Ψ: 100% U 2	1
0%m1Ψ: 100% U 3	1
0%m1Ψ: 100% U average	1
50%m1Ψ: 50% U 1	2.1532
50%m1Ψ: 50% U 2	2.91898
50%m1Ψ: 50% U 3	3.49152
50%m1Ψ: 50% U average	2.85457
0%m1Ψ: 100% U 1	6.0454
0%m1Ψ: 100% U 2	4.60882
0%m1Ψ: 100% U 3	7.43897
0%m1Ψ: 100% U average	6.03106

## Sheet: Fig. 4a
Flow cytometry analysis of SIINFEKL-positive EL4 cells
						FL4-H = SIINFEKL-APC Intensity
														Sample	Positive cells (%)
														Control 1	1.8
														Control 2	2.18
														Control 3	0.99
														Control average	1.65667
														(+)mRNA 1	99
														(+)mRNA 2	61.6
														(+)mRNA 3	73.8
														(+)mRNA average	78.1333
														0

[truncated: 18 more sheets: Fig. 4c, Fig. 4d, Fig. S1, Fig. S2a, Fig. S2b, Fig. S2c, Fig. S 2d, Fig. S3a, Fig. S3b, Fig. S3c, Fig. S3d, Fig. S3e, Fig. S3f, Fig. S4, Fig. S6a, Fig. S6b, Fig. S6c, Fig. S6d]
